# Supplementary material for: Imidazole-Based AT1 Receptor Ligands: Design, Synthesis and Pharmacological Evaluation
Source: Molecules. 2026 Jun 5;31(11):1971. doi: 10.3390/molecules31111971 (PMC13258302; doi:10.3390/molecules31111971)
Supplement: Supplementary file 1 [file molecules-31-01971-s001.zip]

Archive with 1 entries (1 files):
- molecules-4322715-supplementary.pdf
